# Supplementary material for: Efficient callus formation and plant regeneration are heritable characters in sugar beet (Beta vulgaris L.)
Source: Hereditas. 2016 Nov 15;153:12. doi: 10.1186/s41065-016-0015-z (PMC5226093; doi:10.1186/s41065-016-0015-z)
Supplement: Additional file 1: — Dataset. (XLSX 37 kb) [file 41065_2016_15_MOESM1_ESM.xlsx]

## Sheet: data
Table Data set of this study (mean ±SD)
Parental line/F1	First round test					Second round test					Summary of two tests
	Callus formation test		Plant regeneration test			Callus formation test		Plant regeneration test
	Number of plantlets	Frequency of callus formation (%)	Number of plantlets1	Number ofcallus clumps	Regeneration score	Number of plantlets	Frequency of callus formation (%)	Number of plantlets1	Number ofcallus clumps	Regeneration score	Frequency of callus formation (%)	Regeneration score
NK-195mm-O	10	0.10±0.18	3	7	91.67±80.36	8	0.06±0.12	2	3	175.00±35.36	0.08±0.15	125.00±75.00
NK-219mm-O	9	0.98±0.06	9	105	179.63±27.67	10	1.00±0.00	10	119	174.47±26.27	0.99±0.04	174.47±26.27
NK-235mm-O	10	0.45±0.50	5	50	3.33±7.45	10	0.57±0.49	6	61	0.00±0.00	0.51±0.49	1.52±5.03
NK-239mm-O	10	0.00±0.00	0	0	-	10	0.00±0.00	0	0	-	0.00±0.00	-
NK-294mm-O	10	0.37±0.22	8	33	1.79±5.05	10	0.43±0.27	9	29	10.83±15.51	0.40±0.24	6.31±12.08
NK-195mm-CMS x NK-219mm-O	6	0.86±0.16	6	46	139.28±60.47	8	0.98±0.06	8	88	139.47±59.63	0.93±0.13	139.39±57.63
NK-195mm-CMS x NK-235mm-O	8	0.29±0.36	4	16	9.17±10.67	10	0.45±0.43	6	37	13.74±19.50	0.38±0.40	11.91±15.96
NK-195mm-CMS x NK-239mm-O	10	0.18±0.21	6	12	143.06±78.25	10	0.38±0.38	6	26	39.21±17.47	0.28±0.32	91.13±76.57
NK-195mm-CMS x NK-294mm-O	10	0.42±0.37	7	38	52.22±55.52	10	0.28±0.26	6	19	53.33±76.01	0.35±0.32	52.74±62.84
NK-219mm-CMS x NK-235mm-O	10	0.95±0.16	10	98	92.35±32.99	10	0.98±0.05	10	99	109.37±36.13	0.97±0.12	100.86±34.78
NK-219mm-CMS x NK-294mm-O	10	0.82±0.21	10	79	38.17±46.14	9	0.69±0.33	9	63	44.44±44.68	0.75±0.27	41.14±44.30
NK-219mm-CMS x NK-239mm-O	10	0.89±0.14	9	79	112.20±41.45	10	1.00±0.00	9	100	115.00±29.44	0.94±0.11	113.60±34.91
NK-235mm-CMS x NK-239mm-O	10	0.53±0.37	8	49	39.27±38.57	10	0.47±0.50	5	49	60.33±58.10	0.50±0.43	47.37±45.90
NK-235mm-CMS x NK-294mm-O	10	0.80±0.19	10	81	9.04±15.85	10	0.78±0.14	9	73	5.38±6.51	0.79±0.17	7.30±12.16
NK-239mm-CMS x NK-294mm-O	10	0.93±0.12	10	90	11.26±9.28	6	0.92±0.14	6	62	22.61±15.99	0.93±0.12	15.52±13.00
1All the plantlets that formed callus were subjected to regeneration test.
